# Supplementary material for: Evaluation of Age and Sex-Related Metabolic Changes in Healthy Subjects: An Italian Brain 18F-FDG PET Study
Source: J Clin Med. 2021 Oct 25;10(21):4932. doi: 10.3390/jcm10214932 (PMC8584846; doi:10.3390/jcm10214932)
Supplement: Supplementary file 1 [file jcm-10-04932-s001.zip]

Archive with 1 entries (1 files):
- jcm-1411184-supplementary.pdf
